# Supplementary material for: Correction to: Monitoring of ultra- and diafiltration processes by Kalman-filtered Raman measurements
Source: Anal Bioanal Chem. 2024 Feb 22;416(7):1775. doi: 10.1007/s00216-024-05168-1 (PMC10899341; doi:10.1007/s00216-024-05168-1)
Supplement: Supplementary file 1 — (csv 60 KB) [file 216_2024_5168_MOESM1_ESM.csv]

45.8	1.0497	1
45.867	1.0647	1.0525
45.933	1.0381	1.0533
46	1.1149	1.0926
46.083	1.0262	1.0683
46.15	0.9941	1.0354
46.217	0.99149	1.0139
46.283	0.96363	0.98912
46.367	0.9974	0.98556
46.433	1.0178	0.99036
46.5	0.94538	0.97141
46.567	0.99809	0.9731
46.633	1.002	0.97571
46.717	0.97888	0.97203
46.783	0.89885	0.94992
46.85	0.93563	0.94101
46.917	1.0128	0.95066
47	1.0407	0.96442
47.067	0.96716	0.96153
47.133	0.96258	0.95838
47.2	1.0231	0.96681
47.267	1.0144	0.97255
47.35	1.0305	0.98026
47.417	0.9732	0.97757
47.483	0.9317	0.96869
47.55	0.95512	0.96466
47.633	0.96347	0.96244
47.7	0.95792	0.95976
47.767	0.90362	0.94982
47.833	0.92898	0.9446
47.9	1.0267	0.95297
47.983	1.0584	0.96451
48.05	0.95724	0.96209
48.117	0.99753	0.96492
48.183	0.8973	0.95542
48.267	0.95243	0.95342
48.333	0.97088	0.95378
48.4	0.97677	0.95479
48.467	0.96605	0.95454
48.533	0.97088	0.95487
48.617	0.94703	0.95264
48.683	0.98305	0.95442
48.75	0.87009	0.94443
48.817	0.88233	0.9366
48.9	0.9829	0.93948
48.967	0.91903	0.93589
49.033	0.9051	0.93129
49.1	0.9748	0.9337
49.167	0.97845	0.93626
49.25	0.87812	0.92943
49.317	0.90812	0.92588
49.383	0.96493	0.92771
49.45	0.96866	0.92974
49.533	0.97369	0.93207
49.6	0.94099	0.93143
49.667	0.95833	0.93233
49.733	1.018	0.93821
49.8	0.93649	0.93688
49.883	0.91196	0.93363
49.95	1.0303	0.94032
50.017	0.94034	0.93925
50.083	1.019	0.9446
50.167	0.92898	0.94241
50.233	0.93407	0.94078
50.3	1.0343	0.94716
50.367	0.92442	0.94455
50.433	0.92281	0.94199
50.517	0.91758	0.93921
50.583	0.99408	0.94248
50.65	0.86273	0.93557
50.717	0.89877	0.93184
50.8	0.89888	0.92838
50.867	0.97653	0.93092
50.933	0.87357	0.92571
51	1.0285	0.93222
51.083	0.9807	0.93483
51.15	0.91479	0.9325
51.217	0.96942	0.93427
51.283	0.9588	0.93518
51.35	0.96559	0.93652
51.433	0.93339	0.93551
51.5	0.98896	0.93848
51.567	0.91346	0.93598
51.633	0.9862	0.93873
51.717	0.9742	0.94048
51.783	0.97472	0.94217
51.85	0.91313	0.93951
51.917	0.91754	0.93732
51.983	0.9044	0.93437
52.067	0.94861	0.93462
52.133	0.9144	0.93253
52.2	0.9651	0.93401
52.267	0.89706	0.93082
52.35	0.8991	0.92797
52.417	0.86336	0.92289
52.483	0.89367	0.92015
52.55	0.97634	0.92306
52.617	0.95526	0.92442
52.7	0.96821	0.92655
52.767	1.0071	0.93111
52.833	0.99347	0.93453
52.9	0.99113	0.9376
52.983	0.90371	0.93482
53.05	0.94223	0.9347
53.117	0.88996	0.9312
53.183	0.93077	0.93055
53.25	0.92693	0.92969
53.333	0.87595	0.92562
53.4	0.89258	0.92284
53.467	0.97057	0.92521
53.533	0.93911	0.92545
53.617	0.87259	0.92145
53.683	0.98849	0.92503
53.75	0.93388	0.92496
53.817	0.86659	0.92065
53.9	0.90474	0.919
53.967	0.94339	0.91986
54.033	0.97351	0.92257
54.1	0.83641	0.91657
54.167	0.90918	0.91544
54.25	0.9648	0.91784
54.317	0.88942	0.91544
54.383	0.90852	0.91435
54.45	0.88679	0.91199
54.533	0.95222	0.9138
54.6	0.86563	0.91019
54.667	0.86487	0.90674
54.733	0.91282	0.90642
54.8	0.88766	0.90458
54.883	0.8545	0.90083
54.95	0.86054	0.89767
55.017	0.88465	0.89614
55.083	0.91522	0.89656
55.167	0.94161	0.89854
55.233	0.87347	0.89632
55.3	0.90991	0.89642
55.367	0.85293	0.89309
55.433	0.89621	0.89255
55.517	0.88796	0.89154
55.583	0.86147	0.88902
55.65	0.84097	0.88541
55.717	0.95043	0.88852
55.8	0.80408	0.88278
55.867	0.90463	0.88331
55.933	0.89695	0.88336
56	0.89926	0.88355
56.067	0.9234	0.88515
56.15	0.92378	0.8867
56.217	0.83765	0.8831
56.283	0.92691	0.88495
56.35	0.89754	0.88497
56.433	0.87064	0.88342
56.5	1.062	0.89315
56.567	0.93254	0.8948
56.633	0.82158	0.88989
56.7	0.9434	0.89235
56.783	0.86605	0.89017
56.85	0.92397	0.89149
56.917	0.90151	0.89143
56.983	0.9325	0.89318
57.067	0.90556	0.89328
57.133	0.856	0.8905
57.2	0.89817	0.89032
57.267	0.89395	0.8899
57.333	0.82043	0.88527
57.417	0.88772	0.88476
57.483	0.89076	0.88447
57.55	0.85583	0.88218
57.617	0.88101	0.88146
57.7	0.89989	0.88188
57.767	0.84785	0.87928
57.833	0.82043	0.87525
57.9	0.88824	0.87533
57.967	0.91657	0.87703
58.05	0.89666	0.8775
58.117	0.80688	0.87282
58.183	0.84254	0.87043
58.25	0.92643	0.87296
58.333	0.84903	0.87094
58.4	0.86574	0.86998
58.467	0.81563	0.86623
58.533	0.88454	0.8666
58.617	0.83747	0.86427
58.683	0.88171	0.86459
58.75	0.85881	0.86359
58.817	0.8631	0.86289
58.883	0.80169	0.85876
58.967	0.8346	0.85671
59.033	0.88502	0.85762
59.1	0.85809	0.85696
59.167	0.81712	0.85404
59.25	0.94882	0.85868
59.317	0.87012	0.85866
59.383	0.86375	0.85828
59.45	0.80679	0.85473
59.517	0.99151	0.86173
59.6	0.92698	0.86475
59.667	0.92987	0.86778
59.733	0.8243	0.86473
59.8	0.90298	0.86625
59.883	0.83656	0.86398
59.95	0.81799	0.86079
60.017	0.85716	0.85996
60.083	0.80197	0.85609
60.15	0.89014	0.85736
60.233	0.8125	0.85422
60.3	0.80857	0.85104
60.367	0.80877	0.84803
60.433	0.81614	0.8456
60.517	0.91222	0.84865
60.583	0.83915	0.84747
60.65	0.91512	0.85058
60.717	0.85245	0.85005
60.8	0.84436	0.8491
60.867	0.84242	0.8481
60.933	0.91926	0.85141
61	0.83884	0.85009
61.067	0.84745	0.84932
61.15	0.87664	0.85021
61.217	0.83251	0.84862
61.283	0.84725	0.84792
61.35	0.83528	0.8466
61.433	0.83248	0.8452
61.5	0.85197	0.84495
61.567	0.84987	0.8446
61.633	0.869	0.84533
61.7	0.90476	0.848
61.783	0.80342	0.84493
61.85	0.89769	0.84723
61.917	0.75545	0.84157
61.983	0.851	0.84148
62.067	0.78921	0.83798
62.133	0.8915	0.84031
62.2	0.78749	0.83679
62.267	0.83709	0.83618
62.333	0.81544	0.83442
62.417	0.90834	0.83786
62.483	0.80942	0.83569
62.55	0.81887	0.83415
62.617	0.74221	0.82849
62.7	0.77099	0.82471
62.767	0.91323	0.82892
62.833	0.77961	0.82559
62.9	0.80583	0.82388
62.967	0.85312	0.82484
63.05	0.79365	0.82251
63.117	0.8329	0.82244
63.183	0.76414	0.81862
63.25	0.8349	0.81887
63.333	0.83603	0.81917
63.4	0.7846	0.81665
63.467	0.79692	0.81494
63.533	0.78053	0.81242
63.6	0.83704	0.81312
63.683	0.77473	0.81039
63.75	0.79552	0.80893
63.817	0.82408	0.80911
63.883	0.81576	0.80883
63.967	0.8133	0.80843
64.033	0.83483	0.80922
64.1	0.79569	0.80785
64.167	0.84947	0.80946
64.233	0.81901	0.80935
64.317	0.74891	0.80544
64.383	0.81884	0.80553
64.45	0.79993	0.80459
64.517	0.78017	0.80264
64.6	0.85342	0.80474
64.667	0.74552	0.80091
64.733	0.75095	0.79757
64.8	0.82515	0.79842
64.883	0.80961	0.79838
64.95	0.78172	0.79684
65.017	0.73347	0.79279
65.083	0.8097	0.79305
65.15	0.79316	0.79241
65.233	0.75674	0.78985
65.3	0.81747	0.79069
65.367	0.76679	0.78876
65.433	0.70585	0.78365
65.517	0.9041	0.78948
65.583	0.74759	0.78659
65.65	0.80073	0.7867
65.717	0.79778	0.78666
65.783	0.77812	0.78556
65.867	0.7906	0.78519
65.933	0.73422	0.78181
66	0.74675	0.77929
66.067	0.77357	0.77834
66.15	0.76611	0.77703
66.217	0.75337	0.77512
66.283	0.74005	0.77259
66.35	0.80519	0.77368
66.417	0.77112	0.7729
66.5	0.73614	0.77028
66.567	0.78183	0.77025
66.633	0.83527	0.77308
66.7	0.79527	0.77362
66.783	0.75566	0.77202
66.85	0.728	0.76903
66.917	0.7543	0.7676
66.983	0.76564	0.76685
67.067	0.71257	0.76331
67.133	0.79029	0.7641
67.2	0.73594	0.76195
67.267	0.75038	0.76069
67.333	0.71368	0.75753
67.417	0.82268	0.76035
67.483	0.80055	0.76185
67.55	0.68694	0.75722
67.617	0.7899	0.75831
67.7	0.8103	0.76043
67.767	0.77532	0.76059
67.833	0.8165	0.76292
67.9	0.75222	0.76172
67.967	0.78727	0.76245
68.05	0.80544	0.7641
68.117	0.72203	0.76124
68.183	0.7779	0.7615
68.25	0.77605	0.76165
68.333	0.77176	0.76156
68.4	0.7839	0.76213
68.467	0.7126	0.75888
68.533	0.71532	0.75594
68.6	0.74852	0.75492
68.683	0.75273	0.75418
68.75	0.73869	0.75273
68.817	0.78839	0.754
68.883	0.75992	0.75369
68.967	0.79887	0.75546
69.033	0.74132	0.75409
69.1	0.72437	0.7519
69.167	0.73624	0.75045
69.233	0.79258	0.75206
69.317	0.84201	0.75621
69.383	0.72795	0.7541
69.45	0.72901	0.75217
69.517	0.71871	0.74978
69.6	0.7904	0.75132
69.667	0.75872	0.7511
69.733	0.80731	0.75346
69.8	0.74814	0.75258
69.867	0.72882	0.75072
69.95	0.69541	0.74719
70.017	0.63832	0.74082
70.083	0.8051	0.7436
70.15	0.79066	0.74548
70.233	0.73443	0.74429
70.3	0.69288	0.74096
70.367	0.71672	0.73907
70.433	0.72043	0.73748
70.517	0.71231	0.73554
70.583	0.62366	0.72902
70.65	0.63648	0.72351
70.717	0.70056	0.72168
70.783	0.6709	0.71837
70.867	0.70582	0.71708
70.933	0.73384	0.71733
71	0.68843	0.71518
71.067	0.71713	0.71466
71.15	0.73894	0.71531
71.217	0.72458	0.71517
71.283	0.7076	0.71414
71.35	0.89114	0.72283
71.417	0.75214	0.72375
71.5	0.73964	0.72398
71.567	0.71221	0.72275
71.633	0.67301	0.71952
71.7	0.68128	0.7169
71.783	0.7211	0.71651
71.85	0.7287	0.71653
71.917	0.74894	0.71762
71.983	0.79312	0.72098
72.05	0.73546	0.72113
72.133	0.71542	0.72023
72.2	0.7828	0.72291
72.267	0.71219	0.72175
72.333	0.74279	0.72226
72.417	0.70434	0.72072
72.483	0.73296	0.72076
72.55	0.735	0.72091
72.617	0.71104	0.7198
72.7	0.82726	0.72484
72.767	0.70246	0.72308
72.833	0.74614	0.7237
72.9	0.69717	0.72172
72.967	0.72696	0.72141
73.05	0.70575	0.72
73.117	0.71881	0.71935
73.183	0.71542	0.71856
73.25	0.71819	0.71795
73.333	0.70885	0.71689
73.4	0.7065	0.71576
73.467	0.65085	0.71177
73.533	0.62552	0.70666
73.6	0.79837	0.71087
73.683	0.71751	0.71063
73.75	0.677	0.70828
73.817	0.71451	0.70802
73.883	0.68446	0.7062
73.967	0.75887	0.70837
74.033	0.72482	0.70864
74.1	0.73544	0.70946
74.167	0.76901	0.712
74.233	0.69879	0.71073
74.317	0.68075	0.70858
74.383	0.6803	0.70652
74.45	0.68587	0.70486
74.517	0.72172	0.70516
74.6	0.71843	0.70528
74.667	0.7505	0.70707
74.733	0.67072	0.70459
74.8	0.70816	0.7042
74.883	0.6831	0.70252
74.95	0.64213	0.69879
75.017	0.69915	0.69823
75.083	0.67577	0.69648
75.15	0.68155	0.69512
75.233	0.70937	0.69528
75.3	0.63953	0.69179
75.367	0.64759	0.68891
75.433	0.71057	0.68946
75.517	0.63492	0.68603
75.583	0.70465	0.68642
75.65	0.67418	0.6852
75.717	0.74877	0.68794
75.783	0.69147	0.68755
75.867	0.65945	0.68551
75.933	0.75538	0.68857
76	0.64875	0.68592
76.067	0.68872	0.6855
76.15	0.67156	0.6842
76.217	0.60466	0.67948
76.283	0.68163	0.67901
76.35	0.75627	0.68246
76.417	0.66601	0.68103
76.5	0.66227	0.67948
76.567	0.69998	0.67998
76.633	0.6775	0.67928
76.7	0.65541	0.67746
76.783	0.71035	0.67861
76.85	0.65201	0.67665
76.917	0.69211	0.67689
76.983	0.75244	0.68025
77.05	0.62973	0.67706
77.133	0.64779	0.67497
77.2	0.70934	0.67619
77.267	0.70166	0.67695
77.333	0.67046	0.67605
77.417	0.65344	0.67431
77.483	0.62531	0.67119
77.55	0.60601	0.66724
77.617	0.70527	0.66865
77.683	0.66687	0.66799
77.767	0.64365	0.66616
77.833	0.66699	0.66564
77.9	0.6939	0.66655
77.967	0.70938	0.66821
78.05	0.70214	0.66941
78.117	0.62172	0.66637
78.183	0.6435	0.66462
78.25	0.69731	0.66576
78.317	0.5938	0.66147
78.4	0.67818	0.66177
78.467	0.61767	0.65892
78.533	0.72915	0.66201
78.6	0.61533	0.65903
78.683	0.64232	0.6576
78.75	0.74154	0.6614
78.817	0.62975	0.6592
78.883	0.63794	0.65754
78.95	0.65409	0.65681
79.033	0.61445	0.65405
79.1	0.5896	0.65015
79.167	0.66334	0.65028
79.233	0.69728	0.65216
79.317	0.72321	0.65529
79.383	0.62982	0.65341
79.45	0.62528	0.6514
79.517	0.67212	0.65192
79.583	0.6543	0.65149
79.667	0.60664	0.64862
79.733	0.63809	0.64752
79.8	0.60206	0.64461
79.867	0.69243	0.64654
79.95	0.65911	0.64664
80.017	0.62304	0.64487
80.083	0.58931	0.64144
80.15	0.62129	0.63985
80.233	0.63821	0.63921
80.3	0.69284	0.64144
80.367	0.67719	0.64274
80.433	0.63434	0.64175
80.5	0.59849	0.63897
80.583	0.63905	0.63843
80.65	0.6253	0.6372
80.717	0.6529	0.63747
80.783	0.63716	0.6369
80.867	0.63882	0.63646
80.933	0.61946	0.63503
81	0.60826	0.6331
81.067	0.61755	0.63176
81.133	0.67112	0.63325
81.217	0.71568	0.63696
81.283	0.59328	0.63416
81.35	0.61384	0.63257
81.417	0.5883	0.62974
81.5	0.66725	0.63114
81.567	0.68372	0.63331
81.633	0.59306	0.6307
81.7	0.67625	0.63251
81.767	0.60421	0.63051
81.85	0.6426	0.6306
81.917	0.70898	0.63411
81.983	0.59497	0.63155
82.05	0.72052	0.63561
82.133	0.5921	0.63283
82.2	0.66214	0.63381
82.267	0.58434	0.63072
82.333	0.71694	0.63464
82.4	0.64023	0.6344
82.483	0.65795	0.63508
82.55	0.60494	0.633
82.617	0.56847	0.62913
82.683	0.57393	0.62575
82.767	0.66753	0.62738
82.833	0.63078	0.62702
82.9	0.60963	0.6256
82.967	0.60212	0.62386
83.033	0.60779	0.6225
83.117	0.55224	0.61835
83.183	0.5348	0.61351
83.25	0.62747	0.6137
83.317	0.5956	0.61223
83.4	0.6537	0.61384
83.467	0.62229	0.61375
83.533	0.6842	0.61686
83.6	0.66759	0.61895
83.667	0.63154	0.61907
83.75	0.65318	0.6203
83.817	0.57756	0.61758
83.883	0.58883	0.61557
83.95	0.58671	0.61356
84.033	0.56434	0.6105
84.1	0.54681	0.6067
84.167	0.51792	0.6016
84.233	0.55573	0.59871
84.3	0.66494	0.6016
84.383	0.58052	0.59999
84.45	0.59064	0.59899
84.517	0.60584	0.59882
84.583	0.58741	0.59771
84.667	0.63299	0.599
84.733	0.61899	0.59951
84.8	0.54177	0.59602
84.867	0.63415	0.59746
84.95	0.55215	0.59461
85.017	0.58018	0.59335
85.083	0.58423	0.59236
85.15	0.583	0.59136
85.217	0.58189	0.59036
85.3	0.63793	0.59229
85.367	0.63246	0.59384
85.433	0.58983	0.59311
85.5	0.64533	0.59528
85.583	0.56205	0.59306
85.65	0.54672	0.59016
85.717	0.59812	0.59006
85.783	0.59739	0.58992
85.85	0.65092	0.59254
85.933	0.5974	0.59228
86	0.60518	0.59243
86.067	0.56968	0.59075
86.133	0.60788	0.59112
86.217	0.59159	0.59063
86.283	0.57771	0.58946
86.35	0.56607	0.58775
86.417	0.67481	0.59171
86.483	0.64822	0.59411
86.567	0.54392	0.59102
86.633	0.64119	0.59309
86.7	0.66003	0.59602
86.767	0.61128	0.5963
86.85	0.6101	0.5965
86.917	0.55448	0.59384
86.983	0.57403	0.59232
87.05	0.56861	0.5906
87.117	0.64426	0.59285
87.2	0.55832	0.59058
87.267	0.62506	0.59184
87.333	0.5845	0.59097
87.4	0.56413	0.58909
87.483	0.56091	0.58714
87.55	0.54301	0.58437
87.617	0.60788	0.58508
87.683	0.53058	0.58178
87.75	0.58667	0.58153
87.833	0.53495	0.57864
87.9	0.5839	0.57841
87.967	0.57059	0.57751
88.033	0.64471	0.58046
88.117	0.5288	0.57731
88.183	0.57625	0.57676
88.25	0.56225	0.57552
88.317	0.52761	0.57257
88.4	0.56887	0.57188
88.467	0.56524	0.57104
88.533	0.55633	0.56979
88.6	0.58316	0.56998
88.667	0.59669	0.57086
88.75	0.57685	0.57067
88.817	0.57249	0.57027
88.883	0.59373	0.57098
88.95	0.60863	0.57242
89.033	0.56747	0.57168
89.1	0.63716	0.57454
89.167	0.66475	0.57867
89.233	0.53896	0.57615
89.3	0.54829	0.57423
89.383	0.58973	0.57454
89.45	0.57748	0.5742
89.517	0.57287	0.57364
89.583	0.57446	0.57319
89.667	0.53193	0.57059
89.733	0.60413	0.57182
89.8	0.63557	0.5746
89.867	0.51389	0.57101
89.933	0.58177	0.57107
90.017	0.55305	0.56966
90.083	0.59737	0.5706
90.15	0.49584	0.56628
90.217	0.57209	0.5661
90.3	0.63642	0.56922
90.367	0.58321	0.56945
90.433	0.55611	0.56828
90.5	0.58293	0.56855
90.567	0.54204	0.56671
90.65	0.52376	0.56403
90.717	0.65047	0.56798
90.783	0.54919	0.56653
90.85	0.58359	0.56693
90.933	0.57206	0.56671
91	0.51385	0.56352
91.067	0.55342	0.56253
91.133	0.5447	0.56113
91.2	0.58911	0.56209
91.283	0.53377	0.56016
91.35	0.50935	0.55708
91.417	0.5119	0.55429
91.483	0.57871	0.55506
91.567	0.51836	0.55271
91.633	0.56018	0.55262
91.7	0.55204	0.55211
91.767	0.53173	0.55059
91.833	0.49824	0.54744
91.917	0.51231	0.54517
91.983	0.58629	0.5468
92.05	0.54265	0.54611
92.117	0.45728	0.5411
92.2	0.56878	0.54204
92.267	0.61524	0.54531
92.333	0.51473	0.54328
92.4	0.46273	0.53869
92.483	0.56532	0.53958
92.55	0.56491	0.54041
92.617	0.44524	0.53507
92.683	0.56473	0.53612
92.75	0.55878	0.53681
92.833	0.51752	0.53536
92.9	0.55324	0.5358
92.967	0.51758	0.53441
93.033	0.54004	0.53423
93.117	0.43307	0.52859
93.183	0.50999	0.52718
93.25	0.55824	0.5283
93.317	0.56154	0.52953
93.383	0.54968	0.5301
93.467	0.46928	0.52653
93.533	0.54999	0.52726
93.6	0.59311	0.53016
93.667	0.51023	0.52868
93.75	0.52336	0.52795
93.817	0.52499	0.52734
93.883	0.48824	0.52488
93.95	0.49385	0.52284
94.017	0.51446	0.52195
94.1	0.45277	0.51796
94.167	0.50555	0.51687
94.233	0.54657	0.51793
94.3	0.48038	0.51555
94.383	0.48592	0.51358
94.45	0.52158	0.51354
94.517	0.57599	0.51627
94.583	0.5253	0.51627
94.65	0.55508	0.5178
94.733	0.51589	0.51724
94.8	0.57996	0.51999
94.867	0.47355	0.51716
94.933	0.5016	0.51592
95.017	0.50238	0.51477
95.083	0.47928	0.51251
95.15	0.56432	0.5147
95.217	0.54358	0.51572
95.283	0.49764	0.51434
95.367	0.53062	0.51472
95.433	0.52333	0.51471
95.5	0.51561	0.5143
95.567	0.48883	0.51255
95.65	0.52742	0.51286
95.717	0.5001	0.51176
95.783	0.46786	0.50907
95.85	0.48488	0.50739
95.917	0.47087	0.50508
96	0.47177	0.50294
96.067	0.49427	0.50205
96.133	0.4814	0.50055
96.2	0.51254	0.50072
96.283	0.46315	0.49836
96.35	0.61513	0.50387
96.417	0.49013	0.50272
96.483	0.4834	0.50129
96.55	0.47433	0.49948
96.633	0.50902	0.49952
96.7	0.48125	0.49815
96.767	0.48714	0.49714
96.833	0.45554	0.49458
96.917	0.47432	0.49311
96.983	0.44663	0.4903
97.05	0.53361	0.49207
97.117	0.57473	0.49584
97.183	0.46555	0.49386
97.267	0.55744	0.49666
97.333	0.46098	0.4944
97.4	0.50549	0.49453
97.467	0.46672	0.49267
97.55	0.50343	0.49278
97.617	0.44759	0.49005
97.683	0.56629	0.49349
97.75	0.53695	0.49527
97.817	0.58783	0.49954
97.9	0.49878	0.49906
97.967	0.49401	0.49837
98.033	0.43897	0.49491
98.1	0.4622	0.49281
98.183	0.44596	0.48999
98.25	0.4929	0.4897
98.317	0.51768	0.49069
98.383	0.53024	0.49227
98.45	0.50348	0.49241
98.533	0.49581	0.49215
98.6	0.44269	0.4892
98.667	0.47386	0.48799
98.733	0.43074	0.48464
98.817	0.47427	0.48369
98.883	0.44687	0.48138
98.95	0.45314	0.47952
99.017	0.59358	0.48489
99.1	0.5522	0.48789
99.167	0.41523	0.48376
99.233	0.38543	0.47833
99.3	0.47529	0.47775
99.367	0.45993	0.47642
99.45	0.51829	0.47812
99.517	0.41163	0.47432
99.583	0.52529	0.47648
99.65	0.47264	0.47587
99.717	0.52106	0.47774
99.8	0.48481	0.47767
99.867	0.53873	0.48035
99.933	0.51095	0.48149
100	0.52402	0.48322
100.08	0.4414	0.48067
100.15	0.40912	0.47661
100.22	0.49424	0.47708
100.28	0.42101	0.47381
100.37	0.42103	0.47071
100.43	0.44769	0.46912
100.5	0.45583	0.46802
100.57	0.48145	0.46829
100.63	0.45964	0.46743
100.72	0.42636	0.46493
100.78	0.46173	0.46435
100.85	0.44245	0.46282
100.92	0.44808	0.46165
101	0.46375	0.46135
101.07	0.47673	0.46171
101.13	0.47446	0.46195
101.2	0.52534	0.46475
101.27	0.43775	0.46297
101.35	0.44788	0.46179
101.42	0.44136	0.46034
101.48	0.51018	0.46245
101.55	0.45178	0.4615
101.63	0.40848	0.45839
101.7	0.47601	0.45888
101.77	0.43891	0.45745
101.83	0.4925	0.45882
101.92	0.5883	0.46499
101.98	0.63252	0.47308
102.05	0.51665	0.47487
102.12	0.54202	0.47787
102.18	0.41419	0.47422
102.27	0.4381	0.47197
102.33	0.48356	0.47214
102.4	0.33754	0.46489
102.47	0.41401	0.4619
102.55	0.44917	0.46084
102.62	0.40087	0.45739
102.68	0.4325	0.45572
102.75	0.43255	0.45413
102.82	0.40536	0.45125
102.9	0.45728	0.45115
102.97	0.44351	0.45036
103.03	0.42228	0.44853
103.1	0.4216	0.44676
103.18	0.42326	0.44517
103.25	0.42557	0.44377
103.32	0.44981	0.44368
103.38	0.4069	0.44141
103.45	0.47475	0.44271
103.53	0.45387	0.44287
103.6	0.40171	0.44039
103.67	0.45377	0.44067
103.73	0.48523	0.44253
103.82	0.49936	0.44501
103.88	0.45337	0.44504
103.95	0.48515	0.44667
104.02	0.48335	0.44814
104.08	0.45199	0.44793
104.17	0.42513	0.44637
104.23	0.54009	0.45073
104.3	0.41124	0.44833
104.37	0.37655	0.44429
104.45	0.39329	0.4413
104.52	0.46786	0.44225
104.58	0.46738	0.44313
104.65	0.39685	0.44039
104.72	0.46461	0.44122
104.8	0.39507	0.43849
104.87	0.43438	0.43789
104.93	0.49355	0.44031
105	0.47983	0.44192
105.08	0.43769	0.44132
105.15	0.46833	0.44229
105.22	0.42353	0.44095
105.28	0.37663	0.43729
105.35	0.43494	0.43678
105.43	0.45389	0.43726
105.5	0.43938	0.43697
105.57	0.40317	0.43487
105.63	0.51252	0.43841
105.72	0.43742	0.43797
105.78	0.38624	0.43496
105.85	0.4062	0.43311
105.92	0.45293	0.43373
106	0.39925	0.43159
106.07	0.44863	0.43207
106.13	0.42446	0.4313
106.2	0.4257	0.43063
106.27	0.39474	0.42842
106.35	0.43028	0.42813
106.42	0.49039	0.4309
106.48	0.35023	0.42643
106.55	0.47159	0.42833
106.63	0.44919	0.429
106.7	0.38954	0.42662
106.77	0.46379	0.42812
106.83	0.45832	0.42927
106.9	0.45306	0.43009
106.98	0.48395	0.43243
107.05	0.45041	0.43296
107.12	0.47136	0.43452
107.18	0.53246	0.43909
107.27	0.39847	0.43665
107.33	0.36891	0.43283
107.4	0.37277	0.4294
107.47	0.45648	0.43039
107.53	0.47053	0.43204
107.62	0.46302	0.43323
107.68	0.43322	0.43284
107.75	0.34375	0.42794
107.82	0.44353	0.42835
107.9	0.37477	0.42526
107.97	0.35282	0.42121
108.03	0.45384	0.42248
108.1	0.36132	0.41901
108.17	0.40008	0.41767
108.25	0.472	0.42005
108.32	0.3928	0.41829
108.38	0.38878	0.41642
108.45	0.47638	0.41908
108.53	0.41062	0.41828
108.6	0.40403	0.41718
108.67	0.37912	0.41488
108.73	0.3699	0.41223
108.82	0.45225	0.41389
108.88	0.42298	0.41398
108.95	0.42166	0.41399
109.02	0.40499	0.41316
109.08	0.40138	0.4122
109.17	0.4171	0.41207
109.23	0.32265	0.40718
109.3	0.40009	0.40645
109.37	0.42747	0.40715
109.45	0.4024	0.40654
109.52	0.34066	0.40284
109.58	0.42162	0.40342
109.65	0.34512	0.40011
109.72	0.39471	0.39947
109.8	0.58192	0.40834
109.87	0.40462	0.40779
109.93	0.38792	0.40641
110	0.39386	0.40541
110.08	0.38014	0.40377
110.15	0.37596	0.402
110.22	0.35741	0.39938
110.28	0.43501	0.40082
110.35	0.41205	0.40103
110.43	0.46913	0.40411
110.5	0.36142	0.40159
110.57	0.3912	0.4007
110.63	0.4035	0.40048
110.72	0.42045	0.40113
110.78	0.41463	0.40145
110.85	0.39586	0.4008
110.92	0.3859	0.39969
110.98	0.34493	0.39656
111.07	0.44187	0.39849
111.13	0.40083	0.39825
111.2	0.35854	0.39588
111.27	0.45485	0.39851
111.35	0.32803	0.39459
111.42	0.39468	0.39423
111.48	0.42149	0.39526
111.55	0.32424	0.39131
111.62	0.46772	0.39482
111.7	0.40765	0.39511
111.77	0.44128	0.39709
111.83	0.36829	0.39527
111.9	0.31639	0.39093
111.98	0.3923	0.39064
112.05	0.4809	0.39485
112.12	0.412	0.39537
112.18	0.49302	0.39995
112.25	0.42059	0.40063
112.33	0.37053	0.39875
112.4	0.32856	0.39485
112.47	0.39487	0.39449
112.53	0.42559	0.39571
112.62	0.36777	0.39394
112.68	0.43347	0.39559
112.75	0.37682	0.39428
112.82	0.39355	0.39389
112.88	0.38181	0.39293
112.97	0.4562	0.39577
113.03	0.43844	0.39758
113.1	0.43605	0.39917
113.17	0.44411	0.40108
113.25	0.4494	0.40317
113.32	0.44453	0.4049
113.38	0.34812	0.40167
113.45	0.38819	0.40063
113.52	0.42915	0.40172
113.6	0.42506	0.40254
113.67	0.37755	0.40092
113.73	0.45139	0.40312
113.8	0.42205	0.40372
113.88	0.44837	0.40562
113.95	0.40146	0.40505
114.02	0.47916	0.40844
114.08	0.38755	0.40703
114.17	0.407	0.40667
114.23	0.33738	0.4028
114.3	0.3762	0.4011
114.37	0.31663	0.39648
114.43	0.39385	0.39599
114.52	0.41666	0.39668
114.58	0.37887	0.39543
114.65	0.35478	0.39302
114.72	0.3627	0.39114
114.8	0.35176	0.3888
114.87	0.40082	0.38906
114.93	0.37143	0.38782
115	0.42221	0.38922
115.07	0.34345	0.38655
115.15	0.3996	0.38687
115.22	0.32378	0.38333
115.28	0.27572	0.37755
115.35	0.37502	0.37708
115.43	0.34069	0.3749
115.5	0.38654	0.37515
115.57	0.36469	0.37429
115.63	0.31146	0.37077
115.7	0.37336	0.37057
115.78	0.4217	0.37282
115.85	0.32079	0.36985
115.92	0.38608	0.37034
115.98	0.38922	0.37096
116.07	0.39291	0.37173
116.13	0.40044	0.37285
116.2	0.31948	0.36981
116.27	0.34126	0.36804
116.33	0.38197	0.36841
116.42	0.35722	0.36751
116.48	0.36016	0.36681
116.55	0.38212	0.36725
116.62	0.32116	0.36459
116.7	0.35777	0.36391
116.77	0.41438	0.36613
116.83	0.36673	0.36583
116.9	0.37429	0.36593
116.98	0.41026	0.36784
117.05	0.33406	0.3658
117.12	0.39395	0.36689
117.18	0.42113	0.3693
117.25	0.33373	0.36717
117.33	0.34462	0.3657
117.4	0.35289	0.36472
117.47	0.34872	0.36359
117.53	0.36296	0.36323
117.62	0.41083	0.3653
117.68	0.42329	0.3679
117.75	0.50219	0.37435
117.82	0.35678	0.37313
117.88	0.4015	0.37423
117.97	0.30998	0.37065
118.03	0.32556	0.36804
118.1	0.36105	0.36736
118.17	0.43786	0.37059
118.25	0.5081	0.3772
118.32	0.33774	0.37487
118.38	0.27936	0.36971
118.45	0.3407	0.36792
118.52	0.36889	0.36764
118.6	0.40383	0.36914
118.67	0.35651	0.36817
118.73	0.35577	0.36721
118.8	0.34332	0.36568
118.88	0.39018	0.36659
118.95	0.43017	0.36947
119.02	0.33978	0.36764
119.08	0.33555	0.36569
119.15	0.37747	0.36596
119.23	0.40994	0.36785
119.3	0.34181	0.36621
119.37	0.41715	0.36845
119.43	0.41248	0.37035
119.52	0.31672	0.36731
119.58	0.30614	0.36389
119.65	0.43565	0.36719
119.72	0.31412	0.36418
119.78	0.41177	0.36626
119.87	0.35677	0.36545
119.93	0.33928	0.36381
120	0.38626	0.36462
120.07	0.34872	0.36349
120.15	0.39628	0.36482
120.22	0.36495	0.3645
120.28	0.29034	0.36043
120.35	0.31017	0.35757
120.42	0.37286	0.35802
120.5	0.37664	0.35864
120.57	0.31802	0.35627
120.63	0.44395	0.36038
120.7	0.36926	0.3605
120.78	0.32026	0.35815
120.85	0.27825	0.3538
120.92	0.39949	0.35578
120.98	0.29751	0.35253
121.07	0.32831	0.35099
121.13	0.31917	0.34906
121.2	0.31561	0.34706
121.27	0.26147	0.34243
121.33	0.33095	0.34154
121.42	0.36005	0.34217
121.48	0.35524	0.34252
121.55	0.31924	0.34103
121.62	0.34295	0.34082
121.7	0.35763	0.34136
121.77	0.3009	0.33901
121.83	0.33647	0.33858
121.9	0.32813	0.33774
121.97	0.34787	0.33795
122.05	0.29743	0.3356
122.12	0.33082	0.33505
122.18	0.37119	0.33657
122.25	0.37002	0.33795
122.33	0.27155	0.3343
122.4	0.32249	0.3334
122.47	0.35017	0.33394
122.53	0.42674	0.33832
122.6	0.3283	0.33751
122.68	0.41612	0.34117
122.75	0.35122	0.34136
122.82	0.32895	0.34043
122.88	0.325	0.33935
122.97	0.30048	0.33708
123.03	0.35029	0.33744
123.1	0.37511	0.33904
123.17	0.39466	0.34154
123.23	0.33675	0.34099
123.32	0.29152	0.33819
123.38	0.33253	0.3376
123.45	0.35696	0.33827
123.52	0.29892	0.33598
123.6	0.35327	0.33655
123.67	0.33231	0.33603
123.73	0.31448	0.33464
123.8	0.37814	0.33653
123.88	0.34736	0.33678
123.95	0.3079	0.33502
124.02	0.31572	0.33374
124.08	0.29403	0.33144
124.15	0.3242	0.33077
124.23	0.3138	0.32962
124.3	0.30128	0.32789
124.37	0.35986	0.32921
124.43	0.30566	0.32772
124.52	0.24218	0.32311
124.58	0.33224	0.32328
124.65	0.29986	0.32181
124.72	0.31248	0.32104
124.78	0.28261	0.31882
124.87	0.2594	0.31553
124.93	0.31789	0.31536
125	0.35111	0.31688
125.07	0.30966	0.31622
125.15	0.31832	0.31604
125.22	0.27685	0.31378
125.28	0.33083	0.31435
125.35	0.31421	0.31406
125.42	0.33496	0.31482
125.5	0.30466	0.31403
125.57	0.38266	0.3172
125.63	0.34203	0.31816
125.7	0.35647	0.3198
125.78	0.30322	0.31867
125.85	0.28634	0.31676
125.92	0.30777	0.31602
125.98	0.38644	0.31928
126.05	0.34467	0.32027
126.13	0.34546	0.32124
126.2	0.42311	0.32608
126.27	0.40212	0.32962
126.33	0.3102	0.32835
126.42	0.34214	0.32875
126.48	0.32769	0.3284
126.55	0.30682	0.32701
126.62	0.29425	0.32507
126.68	0.26897	0.32195
126.77	0.29623	0.32037
126.83	0.30743	0.31942
126.9	0.46268	0.32635
126.97	0.27684	0.32356
127.05	0.37705	0.32597
127.12	0.35608	0.32719
127.18	0.30323	0.32569
127.25	0.28417	0.32331
127.33	0.32047	0.32287
127.4	0.33638	0.32326
127.47	0.35827	0.32473
127.53	0.29468	0.32293
127.6	0.33166	0.32308
127.68	0.2795	0.32059
127.75	0.33461	0.32101
127.82	0.2664	0.31797
127.88	0.2632	0.31492
127.97	0.32344	0.31507
128.03	0.26337	0.31218
128.1	0.39727	0.31618
128.17	0.27251	0.3137
128.25	0.30994	0.31322
128.32	0.35452	0.31502
128.38	0.39584	0.31881
128.45	0.35858	0.32052
128.52	0.21248	0.31479
128.6	0.27191	0.31235
128.67	0.34696	0.31381
128.73	0.2713	0.31139
128.8	0.33225	0.31216
128.88	0.29767	0.31114
128.95	0.23339	0.30695
129.02	0.29243	0.30594
129.08	0.30262	0.30549
129.15	0.25541	0.30269
129.23	0.32675	0.30363
129.3	0.29103	0.30272
129.37	0.27689	0.30115
129.43	0.26449	0.29903
129.52	0.37732	0.3027
129.58	0.27691	0.30112
129.65	0.32104	0.30185
129.72	0.27225	0.30009
129.78	0.2828	0.29894
129.87	0.28227	0.29783
129.93	0.32193	0.29878
130	0.34145	0.30065
130.07	0.2473	0.29769
130.15	0.27339	0.2962
130.22	0.25367	0.29379
130.28	0.3421	0.29595
130.35	0.32377	0.29708
130.42	0.3173	0.29783
130.5	0.37952	0.30167
130.57	0.31927	0.30229
130.63	0.32474	0.30314
130.7	0.22786	0.29908
130.78	0.25053	0.29636
130.85	0.26182	0.29436
130.92	0.26734	0.29273
130.98	0.26396	0.29102
131.07	0.27336	0.28986
131.13	0.34593	0.29242
131.2	0.32654	0.29387
131.27	0.27468	0.29264
131.33	0.36903	0.29622
131.42	0.31739	0.29701
131.48	0.34043	0.29893
131.55	0.27562	0.29748
131.62	0.39378	0.30206
131.7	0.33285	0.30334
131.77	0.26509	0.30114
131.83	0.281	0.29985
131.9	0.22982	0.29606
131.97	0.39862	0.30095
132.05	0.29155	0.30021
132.12	0.24846	0.29733
132.18	0.26376	0.29537
132.25	0.27802	0.29423
132.32	0.36177	0.29736
132.4	0.16331	0.29035
132.47	0.2621	0.28866
132.53	0.306	0.28927
132.6	0.21932	0.28549
132.68	0.24137	0.28301
132.75	0.27413	0.28231
132.82	0.26942	0.2814
132.88	0.30062	0.28211
132.97	0.25668	0.28057
133.03	0.32058	0.28233
133.1	0.28334	0.28212
133.17	0.27368	0.28144
133.23	0.2941	0.28182
133.32	0.21964	0.27844
133.38	0.25044	0.27678
133.45	0.27647	0.27651
133.52	0.35067	0.27998
133.6	0.2928	0.28037
133.67	0.26028	0.27911
133.73	0.3204	0.28093
133.8	0.266	0.27992
133.87	0.35162	0.28327
133.95	0.28364	0.28303
134.02	0.19786	0.27849
134.08	0.27235	0.27793
134.15	0.2529	0.27642
134.23	0.28	0.27635
134.3	0.21905	0.27321
134.37	0.29017	0.27382
134.43	0.29699	0.27473
134.5	0.27608	0.27455
134.58	0.28898	0.27502
134.65	0.26378	0.27421
134.72	0.23569	0.27202
134.78	0.275	0.27192
134.87	0.28844	0.2725
134.93	0.32854	0.27507
135	0.25694	0.27391
135.07	0.29952	0.27495
135.13	0.27441	0.27467
135.22	0.30573	0.27598
135.28	0.25811	0.27483
135.35	0.28961	0.27532
135.42	0.27801	0.27521
135.5	0.35363	0.2789
135.57	0.31594	0.28051
135.63	0.25075	0.27876
135.7	0.34962	0.28207
135.77	0.25966	0.28069
135.85	0.31629	0.28222
135.92	0.28967	0.28234
135.98	0.257	0.28081
136.05	0.33281	0.28317
136.13	0.27378	0.28244
136.2	0.27276	0.2817
136.27	0.26508	0.28061
136.33	0.23101	0.27786
136.4	0.28439	0.27794
136.48	0.26744	0.27716
136.55	0.27054	0.27657
136.62	0.27079	0.27603
136.68	0.24415	0.27418
136.77	0.30174	0.27532
136.83	0.33192	0.27791
136.9	0.26165	0.27684
136.97	0.27104	0.2763
137.03	0.36891	0.28071
137.12	0.28407	0.28062
137.18	0.33922	0.28331
137.25	0.28617	0.2832
137.32	0.33904	0.28575
137.4	0.29524	0.28597
137.47	0.28577	0.28571
137.53	0.22049	0.28217
137.6	0.28749	0.28218
137.67	0.34365	0.28502
137.75	0.30985	0.28601
137.82	0.27542	0.28522
137.88	0.24084	0.28273
137.95	0.30998	0.28385
138.03	0.24241	0.28151
138.1	0.24958	0.27965
138.17	0.26609	0.27872
138.23	0.27863	0.27846
138.3	0.30011	0.2793
138.38	0.29279	0.27972
138.45	0.26142	0.27855
138.52	0.30465	0.27961
138.58	0.27722	0.27924
138.67	0.22801	0.27641
138.73	0.29678	0.27719
138.8	0.22724	0.27443
138.87	0.3059	0.27576
138.93	0.3521	0.27935
139.02	0.2233	0.27628
139.08	0.23214	0.27381
139.15	0.30278	0.27502
139.22	0.26014	0.27402
139.3	0.28038	0.2741
139.37	0.28272	0.27428
139.43	0.32471	0.27657
139.5	0.25606	0.27529
139.58	0.31505	0.27704
139.65	0.23338	0.2746
139.72	0.23657	0.27244
139.78	0.16315	0.26669
139.85	0.2642	0.26633
139.93	0.21486	0.2635
140	0.27998	0.26409
140.07	0.21515	0.26139
140.13	0.2663	0.2614
140.22	0.27142	0.26166
140.28	0.29912	0.26331
140.35	0.24109	0.26195
140.42	0.26186	0.26171
140.48	0.30014	0.26341
140.57	0.30095	0.26505
140.63	0.20696	0.26189
140.7	0.27659	0.2624
140.77	0.28141	0.26311
140.85	0.32616	0.26604
140.92	0.19843	0.26241
140.98	0.2898	0.26355
141.05	0.2424	0.26224
141.12	0.30901	0.26436
141.2	0.22297	0.26204
141.27	0.21568	0.25947
141.33	0.27387	0.25996
141.4	0.30191	0.26183
141.48	0.29096	0.26306
141.55	0.23948	0.26164
141.62	0.2524	0.26093
141.68	0.2706	0.26118
141.75	0.23397	0.25958
141.83	0.2285	0.25778
141.9	0.30183	0.25976
141.97	0.2809	0.26059
142.03	0.27688	0.26117
142.12	0.23366	0.25955
142.18	0.27432	0.26006
142.25	0.29286	0.26147
142.32	0.22029	0.25917
142.4	0.23013	0.25747
142.47	0.24595	0.25666
142.53	0.30748	0.25898
142.6	0.21339	0.25646
142.67	0.27475	0.25714
142.75	0.22236	0.25516
142.82	0.14941	0.24962
142.88	0.26423	0.25013
142.95	0.31899	0.25336
143.03	0.23244	0.25208
143.1	0.24749	0.25162
143.17	0.20541	0.24907
143.23	0.26509	0.24965
143.3	0.23542	0.24871
143.38	0.31625	0.25187
143.45	0.20019	0.24905
143.52	0.18352	0.24553
143.58	0.19537	0.24279
143.67	0.22802	0.24182
143.73	0.27243	0.24314
143.8	0.24634	0.24308
143.87	0.28667	0.24505
143.93	0.27929	0.24655
144.02	0.27657	0.24783
144.08	0.26636	0.24854
144.15	0.24858	0.24831
144.22	0.24115	0.24773
144.3	0.25018	0.24762
144.37	0.12289	0.24113
144.43	0.27953	0.24284
144.5	0.24331	0.24265
144.58	0.28632	0.24462
144.65	0.26235	0.24529
144.72	0.18992	0.24228
144.78	0.28531	0.24422
144.85	0.21905	0.24274
144.93	0.23536	0.24215
145	0.21013	0.24032
145.07	0.20442	0.2383
145.13	0.21101	0.23671
145.22	0.20189	0.23474
145.28	0.16053	0.2308
145.35	0.21061	0.22958
145.42	0.26311	0.23105
145.48	0.18467	0.22851
145.57	0.20788	0.22727
145.63	0.14578	0.22297
145.7	0.24631	0.22393
145.77	0.17253	0.22115
145.85	0.1669	0.21822
145.92	0.22605	0.21841
145.98	0.16612	0.21559
146.05	0.22141	0.21568
146.12	0.17803	0.21359
146.2	0.22763	0.2141
146.27	0.14962	0.21067
146.33	0.21252	0.21057
146.4	0.23943	0.21182
146.48	0.20858	0.21146
146.55	0.21349	0.21137
146.62	0.31993	0.21662
146.68	0.24005	0.2176
146.75	0.25766	0.21941
146.83	0.29411	0.22296
146.9	0.20638	0.22192
146.97	0.3309	0.22718
147.03	0.22417	0.22682
147.12	0.25947	0.22826
147.18	0.13024	0.22313
147.25	0.2129	0.22241
147.32	0.14726	0.21844
147.38	0.2218	0.21841
147.47	0.17669	0.21611
147.53	0.22118	0.21617
147.6	0.19053	0.21468
147.67	0.26727	0.21712
147.75	0.15441	0.21378
147.82	0.15474	0.21062
147.88	0.17198	0.20849
147.95	0.15268	0.2055
148.02	0.23651	0.20686
148.1	0.26624	0.20965
148.17	0.19045	0.20849
148.23	0.26084	0.21093
148.3	0.14708	0.20753
148.38	0.28713	0.21133
148.45	0.27284	0.21422
148.52	0.14816	0.21071
148.58	0.15498	0.20772
148.65	0.17282	0.20578
148.73	0.19189	0.20489
148.8	0.19954	0.20444
148.87	0.22543	0.2053
148.93	0.18545	0.20412
149.02	0.20376	0.20391
149.08	0.20321	0.20369
149.15	0.25219	0.20593
149.22	0.18834	0.20486
149.28	0.13024	0.20093
149.37	0.18907	0.20015
149.43	0.14953	0.19743
149.5	0.26554	0.20066
149.57	0.17693	0.19928
149.65	0.25537	0.20191
149.72	0.24077	0.20368
149.78	0.17631	0.20212
149.85	0.17737	0.20069
149.93	0.16007	0.19847
150	0.18585	0.19765
150.07	0.32328	0.20377
150.13	0.28822	0.20781
150.2	0.21554	0.20801
150.28	0.14814	0.20482
150.35	0.1435	0.20155
150.42	0.2203	0.20231
150.48	0.23909	0.20397
150.57	0.25619	0.2064
150.63	0.27921	0.20986
150.7	0.20761	0.20955
150.77	0.21894	0.20983
150.83	0.22732	0.21052
150.92	0.19647	0.20962
150.98	0.25125	0.21151
151.05	0.1162	0.20654
151.12	0.25076	0.20857
151.2	0.25722	0.21082
151.27	0.17259	0.20871
151.33	0.14962	0.20555
151.4	0.15134	0.20264
151.48	0.23511	0.20409
151.55	0.2675	0.20708
151.62	0.20167	0.20662
151.68	0.21574	0.20688
151.75	0.24536	0.20862
151.83	0.2115	0.20858
151.9	0.22362	0.20914
151.97	0.19816	0.2084
152.03	0.23612	0.2096
152.1	0.26926	0.2124
152.18	0.13374	0.20826
152.25	0.20168	0.20774
152.32	0.1849	0.2064
152.38	0.12717	0.20224
152.47	0.20861	0.20237
152.53	0.19751	0.20194
152.6	0.22064	0.2027
152.67	0.1561	0.20017
152.75	0.2277	0.20137
152.82	0.20047	0.20114
152.88	0.2132	0.20156
152.95	0.17924	0.20026
153.02	0.26492	0.20331
153.1	0.23173	0.20455
153.17	0.26438	0.20736
153.23	0.16198	0.2049
153.3	0.23299	0.20612
153.38	0.19844	0.20555
153.45	0.23076	0.20662
153.52	0.27259	0.20974
153.58	0.17278	0.2077
153.65	0.2667	0.21046
153.73	0.24065	0.21178
153.8	0.2485	0.21343
153.87	0.29342	0.21725
153.93	0.2158	0.21698
154.02	0.19089	0.21547
154.08	0.25728	0.21737
154.15	0.15927	0.21426
154.22	0.19621	0.21316
154.28	0.13313	0.20895
154.37	0.13593	0.2051
154.43	0.21195	0.20525
154.5	0.22423	0.20602
154.57	0.18448	0.20475
154.65	0.18865	0.20375
154.72	0.2198	0.20437
154.78	0.15033	0.20148
154.85	0.25779	0.20411
154.92	0.22113	0.20478
155	0.14249	0.20147
155.07	0.24584	0.20351
155.13	0.15355	0.20082
155.2	0.23371	0.20228
155.28	0.25252	0.20462
155.35	0.18482	0.20344
155.42	0.20492	0.20333
155.48	0.16588	0.20126
155.55	0.21711	0.20187
155.63	0.23054	0.20313
155.7	0.15323	0.20044
155.77	0.17174	0.19882
155.83	0.24334	0.20087
155.92	0.17917	0.19959
155.98	0.22259	0.20056
156.05	0.13624	0.19716
156.12	0.20212	0.19722
156.2	0.22183	0.19828
156.27	0.21358	0.19886
156.33	0.157	0.19658
156.4	0.1623	0.19468
156.47	0.18141	0.19384
156.55	0.18559	0.19325
156.62	0.2261	0.19472
156.68	0.16482	0.19304
156.75	0.16011	0.19121
156.83	0.14382	0.18866
156.9	0.15378	0.18674
156.97	0.19045	0.18675
157.03	0.26321	0.19041
157.1	0.21959	0.1917
157.18	0.23982	0.19394
157.25	0.22862	0.1955
157.32	0.25813	0.19846
157.38	0.1495	0.19582
157.47	0.11858	0.19177
157.53	0.21044	0.19253
157.6	0.21409	0.19344
157.67	0.13831	0.19049
157.73	0.17199	0.18939
157.82	0.19676	0.18959
157.88	0.21451	0.19066
157.95	0.12686	0.18729
158.02	0.172	0.18635
158.1	0.19563	0.18664
158.17	0.19595	0.18694
158.23	0.18012	0.18643
158.3	0.24007	0.18894
158.38	0.21791	0.19022
158.45	0.14787	0.18793
158.52	0.1983	0.18827
158.6	0.18219	0.1878
158.67	0.14597	0.18553
158.73	0.17355	0.18476
158.8	0.21349	0.18603
158.88	0.14257	0.18368
158.95	0.20376	0.18451
159.02	0.22398	0.18632
159.08	0.17846	0.18576
159.17	0.21078	0.18684
159.23	0.22089	0.18838
159.3	0.15076	0.18632
159.37	0.22761	0.18822
159.43	0.20258	0.18876
159.52	0.19596	0.18895
159.58	0.1263	0.18564
159.65	0.14069	0.18322
159.72	0.24094	0.18594
159.8	0.14706	0.18382
159.87	0.18519	0.18372
159.93	0.20854	0.1848
160	0.18474	0.18462
160.07	0.13599	0.18202
160.15	0.19639	0.18257
160.22	0.22174	0.18437
160.28	0.16148	0.18305
160.35	0.20738	0.1841
160.43	0.23575	0.18652
160.5	0.23639	0.18885
160.57	0.14345	0.1864
160.63	0.16852	0.18533
160.7	0.16613	0.1842
160.78	0.15766	0.1827
160.85	0.18322	0.18256
160.92	0.17533	0.18203
160.98	0.31627	0.18859
161.07	0.17295	0.18763
161.13	0.19447	0.18781
161.2	0.16154	0.18632
161.27	0.2285	0.18826
161.33	0.16002	0.18667
161.42	0.21633	0.18799
161.48	0.17217	0.18702
161.55	0.22611	0.18881
161.62	0.20427	0.18941
161.7	0.20156	0.18985
161.77	0.17365	0.18886
161.83	0.12846	0.18566
161.9	0.20538	0.18648
161.98	0.12696	0.18333
162.05	0.086343	0.1783
162.12	0.15963	0.1772
162.18	0.21596	0.17898
162.25	0.1757	0.17865
162.33	0.15901	0.1775
162.4	0.24	0.18047
162.47	0.19044	0.18081
162.53	0.17596	0.1804
162.62	0.18914	0.18067
162.68	0.19243	0.18109
162.75	0.12646	0.17819
162.82	0.16919	0.17757
162.88	0.17279	0.17717
162.97	0.22944	0.17963
163.03	0.12954	0.17695
163.1	0.17076	0.17648
163.17	0.18406	0.1767
163.25	0.21477	0.17845
163.32	0.14617	0.17666
163.38	0.15631	0.17548
163.45	0.14625	0.17386
163.52	0.14146	0.17207
163.6	0.16858	0.17174
163.67	0.17601	0.1718
163.73	0.1241	0.16925
163.8	0.31002	0.17615
163.88	0.24082	0.17923
163.95	0.14065	0.17713
164.02	0.1801	0.17711
164.08	0.17614	0.1769
164.15	0.18463	0.17713
164.23	0.13897	0.17505
164.3	0.15523	0.1739
164.37	0.15184	0.17263
164.43	0.16665	0.17218
164.52	0.18196	0.17251
164.58	0.18903	0.17318
164.65	0.19611	0.17417
164.72	0.21057	0.17583
164.8	0.20116	0.17694
164.87	0.13616	0.17473
164.93	0.19208	0.17544
165	0.17111	0.17507
165.07	0.25976	0.17915
165.15	0.13488	0.17677
165.22	0.18198	0.17687
165.28	0.18053	0.17689
165.35	0.16237	0.176
165.43	0.17355	0.17571
165.5	0.14948	0.17424
165.57	0.15611	0.17317
165.63	0.14762	0.17173
165.7	0.13822	0.16989
165.78	0.11478	0.16698
165.85	0.16981	0.16697
165.92	0.1333	0.16513
165.98	0.1337	0.1634
166.07	0.1723	0.1637
166.13	0.14625	0.16267
166.2	0.20147	0.16446
166.27	0.24325	0.16826
166.33	0.15011	0.1672
166.42	0.15257	0.16631
166.48	0.22249	0.16897
166.55	0.22704	0.17173
166.62	0.20636	0.1733
166.7	0.18281	0.17362
166.77	0.19356	0.17446
166.83	0.1585	0.1735
166.9	0.21445	0.17539
166.97	0.20052	0.17649
167.05	0.14436	0.17472
167.12	0.17572	0.17461
167.18	0.15523	0.17348
167.25	0.22716	0.17601
167.33	0.13021	0.17355
167.4	0.1929	0.17436
167.47	0.10524	0.17074
167.53	0.1742	0.17076
167.6	0.19411	0.17177
167.68	0.149	0.17047
167.75	0.17293	0.17044
167.82	0.17529	0.17053
167.88	0.16809	0.17025
167.97	0.1923	0.1712
168.03	0.14813	0.16989
168.1	0.18491	0.17048
168.17	0.20358	0.17199
168.25	0.17592	0.17202
168.32	0.10729	0.16862
168.38	0.18386	0.16923
168.45	0.17812	0.16952
168.52	0.19013	0.1704
168.6	0.12434	0.16794
168.67	0.19404	0.16909
168.73	0.088449	0.1649
168.8	0.09751	0.16137
168.88	0.17481	0.16189
168.95	0.1149	0.15939
169.02	0.18238	0.1604
169.08	0.1527	0.15986
169.15	0.28577	0.16602
169.23	0.16773	0.16596
169.3	0.19691	0.16736
169.37	0.12168	0.16491
169.43	0.16529	0.16478
169.52	0.094799	0.16113
169.58	0.11727	0.15878
169.65	0.15943	0.15867
169.72	0.21612	0.1614
169.78	0.15998	0.16118
169.87	0.13035	0.15949
169.93	0.13321	0.15802
170	0.12945	0.15645
170.07	0.22058	0.15952
170.15	0.25245	0.16402
170.22	0.11868	0.1616
170.28	0.13097	0.15992
170.35	0.1513	0.15934
170.42	0.12915	0.15768
170.5	0.20105	0.15971
170.57	0.17827	0.16049
170.63	0.14614	0.15963
170.7	0.10685	0.15684
170.78	0.11126	0.15441
170.85	0.2036	0.15673
170.92	0.19003	0.15826
170.98	0.18343	0.15937
171.05	0.15457	0.15899
171.13	0.26198	0.164
171.2	0.16968	0.16413
171.27	0.13964	0.16275
171.33	0.17665	0.1633
171.42	0.15403	0.16269
171.48	0.16197	0.1625
171.55	0.1539	0.16192
171.62	0.12903	0.16013
171.68	0.21197	0.16258
171.77	0.14928	0.16176
171.83	0.18794	0.16292
171.9	0.11132	0.16019
171.97	0.11374	0.15772
172.05	0.19927	0.15965
172.12	0.1473	0.15889
172.18	0.11317	0.15645
172.25	0.10422	0.15369
172.33	0.12134	0.15193
172.4	0.15407	0.1519
172.47	0.12451	0.15039
172.53	0.15804	0.15063
172.6	0.11807	0.14886
172.68	0.17992	0.15028
172.75	0.1062	0.14794
172.82	0.19942	0.15038
172.88	0.17201	0.15132
172.97	0.13518	0.15038
173.03	0.20049	0.15275
173.1	0.14446	0.15219
173.17	0.14565	0.15172
173.23	0.16639	0.15232
173.32	0.19849	0.15449
173.38	0.21321	0.15729
173.45	0.17934	0.15825
173.52	0.16904	0.15865
173.6	0.15689	0.15841
173.67	0.20785	0.16074
173.73	0.083675	0.15674
173.8	0.15689	0.1566
173.87	0.1759	0.15742
173.95	0.099442	0.15438
174.02	0.16734	0.15488
174.08	0.15465	0.15473
174.15	0.19796	0.15675
174.23	0.16229	0.15689
174.3	0.15334	0.15656
174.37	0.054994	0.15133
174.43	0.072702	0.14726
174.52	0.10451	0.14498
174.58	0.12483	0.14384
174.65	0.15599	0.14432
174.72	0.18169	0.14606
174.78	0.18282	0.14776
174.87	0.16495	0.14849
174.93	0.098828	0.14586
175	0.10356	0.14361
175.07	0.1572	0.14416
175.15	0.20412	0.14703
175.22	0.10291	0.14469
175.28	0.11952	0.14329
175.35	0.17081	0.14454
175.42	0.12579	0.14347
175.5	0.1517	0.14375
175.57	0.13738	0.1433
175.63	0.14985	0.14349
175.7	0.15687	0.14403
175.78	0.10586	0.14199
175.85	0.10556	0.14003
175.92	0.14596	0.1402
175.98	0.13776	0.13995
176.05	0.089846	0.13731
176.13	0.17823	0.13923
176.2	0.17721	0.14101
176.27	0.19922	0.14379
176.33	0.19921	0.14643
176.42	0.10603	0.14428
176.48	0.14719	0.14429
176.55	0.087225	0.1413
176.62	0.14406	0.14131
176.68	0.16135	0.14218
176.77	0.11791	0.14084
176.83	0.12024	0.13967
176.9	0.12764	0.13894
176.97	0.15301	0.13952
177.05	0.11823	0.13833
177.12	0.14527	0.13855
177.18	0.14482	0.13873
177.25	0.19511	0.14143
177.32	0.14174	0.14131
177.4	0.14604	0.14142
177.47	0.14446	0.14144
177.53	0.13314	0.1409
177.6	0.19166	0.14331
177.68	0.16549	0.14429
177.75	0.18423	0.14615
177.82	0.076022	0.14251
177.88	0.15515	0.14301
177.95	0.087197	0.14009
178.03	0.11615	0.13876
178.1	0.096256	0.1365
178.17	0.032106	0.13115
178.23	0.20117	0.13454
178.32	0.089669	0.13217
178.38	0.086373	0.12975
178.45	0.15767	0.13103
178.52	0.11872	0.13029
178.58	0.1273	0.13002
178.67	0.15507	0.13116
178.73	0.14122	0.13154
178.8	0.066167	0.12815
178.87	0.10296	0.12677
178.95	0.13642	0.12714
179.02	0.070546	0.12419
179.08	0.12418	0.12407
179.15	0.10916	0.12321
179.23	0.1435	0.12411
179.3	0.13195	0.12439
179.37	0.13863	0.12499
179.43	0.22577	0.12992
179.5	0.11241	0.12892
179.58	0.17154	0.13093
179.65	0.11266	0.1299
179.72	0.16209	0.13139
179.78	0.14259	0.13183
179.87	0.15934	0.13308
179.93	0.13424	0.13302
180	0.11371	0.13193
180.07	0.15524	0.13298
180.13	0.12294	0.13235
180.22	0.15722	0.13347
180.28	0.15655	0.13451
180.35	0.11713	0.13351
180.42	0.17856	0.13564
180.5	0.19334	0.13841
180.57	0.1709	0.1399
180.63	0.11077	0.13832
180.7	0.1269	0.13762
180.77	0.08406	0.13481
180.85	0.11768	0.13383
180.92	0.2284	0.13844
180.98	0.032031	0.13299
181.05	0.12475	0.13245
181.13	0.17705	0.13456
181.2	0.20031	0.13773
181.27	0.21227	0.14133
181.33	0.10046	0.13916
181.4	0.24777	0.14447
181.48	0.16546	0.14539
181.55	0.17739	0.14685
181.62	0.1249	0.14562
181.68	0.11421	0.14391
181.77	0.12617	0.14289
181.83	0.13857	0.14255
181.9	0.095945	0.14008
181.97	0.21521	0.14372
182.03	0.10622	0.14171
182.12	0.067725	0.13787
182.18	0.15281	0.1385
182.25	0.19715	0.1413
182.32	0.13944	0.14108
182.4	0.16971	0.14238
182.47	0.16319	0.1433
182.53	0.15277	0.14364
182.6	0.12638	0.14264
182.67	0.087533	0.13975
182.75	0.11158	0.13822
182.82	0.13254	0.1378
182.88	0.20383	0.14098
182.95	0.13124	0.14037
183.03	0.10854	0.13864
183.1	0.091391	0.13615
183.17	0.14862	0.13665
183.23	0.096341	0.13451
183.32	0.15585	0.13545
183.38	0.14614	0.13586
183.45	0.097174	0.1338
183.52	0.11785	0.13288
183.58	0.19731	0.13598
183.67	0.1298	0.13555
183.73	0.074794	0.13238
183.8	0.18151	0.13472
183.87	0.20857	0.13829
183.95	0.090766	0.13579
184.02	0.12835	0.13529
184.08	0.097532	0.13328
184.15	0.051375	0.12906
184.22	0.11644	0.12831
184.3	0.13954	0.12875
184.37	0.21576	0.13299
184.43	0.11348	0.13189
184.5	0.13035	0.13169
184.58	0.11752	0.13086
184.65	0.20293	0.13435
184.72	0.092421	0.13212
184.78	0.12116	0.13145
184.85	0.091846	0.12935
184.93	0.16005	0.13077
185	0.10564	0.12939
185.07	0.11688	0.12865
185.13	0.227	0.13345
185.22	0.15402	0.13436
185.28	0.13523	0.13428
185.35	0.19038	0.13696
185.42	0.11388	0.13568
185.48	0.10973	0.13426
185.57	0.12496	0.13367
185.63	0.1076	0.13224
185.7	0.12532	0.13177
185.77	0.16544	0.13334
185.85	0.064071	0.12975
185.92	0.11231	0.12876
185.98	0.20442	0.13243
186.05	0.069031	0.12913
186.12	0.15227	0.13017
186.2	0.17202	0.13215
186.27	0.10557	0.13069
186.33	0.16654	0.13237
186.4	0.14694	0.13298
186.48	0.11835	0.13212
186.55	0.093368	0.13006
[truncated: 689 more rows]
