# Supplementary material for: Correction to: Monitoring of ultra- and diafiltration processes by Kalman-filtered Raman measurements
Source: Anal Bioanal Chem. 2024 Feb 22;416(7):1775. doi: 10.1007/s00216-024-05168-1 (PMC10899341; doi:10.1007/s00216-024-05168-1)
Supplement: Supplementary file 2 — (ipynb 447 KB) [file 216_2024_5168_MOESM2_ESM.ipynb]

# %% [markdown]
This Jupyter Notebook implements the Extended Kalman Filtering (EKF) for smoothing sensor signals from a diafiltration step according to: "Rolinger, Laura, Jürgen Hubbuch, and Matthias Rüdt. "Monitoring of ultra-and diafiltration processes by Kalman-filtered Raman measurements." Analytical and Bioanalytical Chemistry 415.5 (2023): 841-854.". The mathematics, data generation, and data analytical process is described in detail in the article and the correction to the article. The implementation here provides a function for the off-line treatment of diafiltration data. If required, the code can easily be adjusted to also cover real-time applications.

The data analysis is split into following sections:
1. Import of data
2. Definition of EKF function and application to data
3. Analysis of residuals


This notebook and the data is released under a BSD 3-clause license. See at the end of this notebook for the copyright and license text.

# Import data

The data is read from a csv file and plotted for illustrative purposes.

# %% [code]
import numpy as np
import matplotlib.pyplot as plt

path = './lyskalman.csv'
data = np.loadtxt(path, delimiter=',')
time = data[:, 0]
density_raw = data[:, 1]
density_state_estimate = data[:, 2]

plt.plot(time, density_raw)
plt.xlabel('Time / min')
plt.ylabel('Normalized buffer signal')

# %% [markdown]
# EKF definition and application to data

# %% [markdown]
Below, we introduce the function for processing the EKF data. It may be applied to an arbitrary data set from a sensor monitoring the buffer exchange progress in a diafiltration step.

# %% [code]
def smooth_ufdf_w_ekf(observations, x0, P0, Q, R):
    """
    Batch smooth UFDF data with CSTR approximation and EKF filtering

    Parameters
    ----------
    observations : np.array
        array with observed measurements
    x0 : np.array 3x1
        initial state estimate
    P0 : np.array 3x3
        initial estimate of state covariance matrix
    Q : np.array 3x3
        process covariance matrix
    R : float
        measurement variance
    """
    x_ = np.zeros([x0.shape[0], observations.shape[1]])  
    x_[:, 0] = x0  # Our estimate initial condition
    

    H = np.array([[1, 0, 1]])  # jacobian sensor transfer function
    P = P0  # assign initial state covariance
    P_ = np.zeros([P.shape[0], P.shape[1], x_.shape[1]])
    P_[:, :, 0] = P0
    
    steps = observations.shape[1]
    # smooth data
    for i in range(1, steps):

        # Blind prediction
        x_[:, i] = [x_[0, i - 1] * np.exp(-x_[1, i-1]),
                    x_[1, i - 1],
                    x_[2, i - 1]]

        # Predict observation
        z_ = H @ x_[:, i]
    
        # Compute Jacobian F
        F = np.array([[np.exp(-x_[1, i-1]), -x_[0, i-1]*np.exp(-x_[1, i-1]), 0],
                      [0, 1, 0],
                      [0, 0, 1]])
    
        # Prediction of the plant covariance
        P = F @ P @ F.T + Q
    
        # Innovation Covariance
        S = H @ P @ H.T + R
    
        # Kalman's gain
        # K = P @ H.T @ np.linalg.inv(S)  # naive solution
        K = np.linalg.solve(S.T, H @ P.T).T # for numerical efficiency use solve
    
        # State checkup and update
        x_[:, i] = (x_[:, i][:, None] + K * (observations[:, i] - z_))[:, 0]
    
        # Covariance checkup and update
        P = (np.eye(3) - K @ H) @ P
        P_[:, :, i] = P

    return x_, P_

# %% [markdown]
Next, the data is smoothed. To do so, the error terms are defined and subsequently the EKF function called on the data. Subsequently, the results of the EKF estimation are plotted. The first graph shows the expected sensor signal over time while the three subsequent graphs show the state estimation over the process.

# %% [code]
x0 = np.array([
    1, 0, 0,
])

sigmav = 1e-2
sigmaw = 1
Q = np.zeros((3,3))
Q[0, 0] = sigmav**2
R = sigmaw**2

P0 = np.ones([3,3])*0.1

state_estimate, P_ = smooth_ufdf_w_ekf(density_raw[:, None].T, x0, P0, Q, R)

density_pred = state_estimate[0, :] + state_estimate[2, :]


variance_pred = P_[0, 0, :] + P_[2, 2, :]
conf_min = density_pred - variance_pred**(1/2)
conf_max = density_pred + variance_pred**(1/2)

plt.figure()
plt.ylim([0, 1.2])
plt.plot(time, density_pred)
plt.plot(time, density_raw, '.', alpha=0.1)
plt.fill_between(time, conf_min, y2=conf_max, alpha=0.2)
plt.xlabel('Time / min')
plt.ylabel('Normalized buffer signal')


label_y = [r'$\hat{x}_1$', r'$\hat{x}_2$', r'$\hat{x}_3$']

plt.figure()
for i in range(3):
    plt.subplot(3,1, i+1)
    plt.yscale('log')
    plt.ylabel(label_y[i])
    plt.xlabel('Data points')
    plt.plot(state_estimate[i,:])

# %% [markdown]
# Analysis of residuals

Additionally, a number of analytical plots on the residuals are shown. In the order of appearance:
1. Histogram of the measurement residuals
2. QQ-plot of the measurement residuals
3. Autocorrelation function of the measurement residuals
4. Scatter plot of the residuals and the residual trend line (smoothed with Wiener filter)

# %% [code]
residuals = density_raw - density_pred

plt.hist(residuals)
from scipy import stats

ax = plt.subplots()
qq_points = stats.probplot(residuals, plot=plt)

# %% [code]
from scipy import signal
plt.plot(signal.correlate(residuals, residuals))

# %% [code]
plt.plot(residuals, 'o', alpha=0.1)

w = signal.wiener(residuals, mysize=35)
plt.plot(w, alpha=0.5)

# %% [markdown]
# License

Copyright 2023 Matthias Rüdt and Laura Rolinger

Redistribution and use in source and binary forms, with or without modification, are permitted provided that the following conditions are met:

1. Redistributions of source code must retain the above copyright notice, this list of conditions and the following disclaimer.
2. Redistributions in binary form must reproduce the above copyright notice, this list of conditions and the following disclaimer in the documentation and/or other materials provided with the distribution.
3. Neither the name of the copyright holder nor the names of its contributors may be used to endorse or promote products derived from this software without specific prior written permission.

THIS SOFTWARE IS PROVIDED BY THE COPYRIGHT HOLDERS AND CONTRIBUTORS "AS IS" AND ANY EXPRESS OR IMPLIED WARRANTIES, INCLUDING, BUT NOT LIMITED TO, THE IMPLIED WARRANTIES OF MERCHANTABILITY AND FITNESS FOR A PARTICULAR PURPOSE ARE DISCLAIMED. IN NO EVENT SHALL THE COPYRIGHT HOLDER OR CONTRIBUTORS BE LIABLE FOR ANY DIRECT, INDIRECT, INCIDENTAL, SPECIAL, EXEMPLARY, OR CONSEQUENTIAL DAMAGES (INCLUDING, BUT NOT LIMITED TO, PROCUREMENT OF SUBSTITUTE GOODS OR SERVICES; LOSS OF USE, DATA, OR PROFITS; OR BUSINESS INTERRUPTION) HOWEVER CAUSED AND ON ANY THEORY OF LIABILITY, WHETHER IN CONTRACT, STRICT LIABILITY, OR TORT (INCLUDING NEGLIGENCE OR OTHERWISE) ARISING IN ANY WAY OUT OF THE USE OF THIS SOFTWARE, EVEN IF ADVISED OF THE POSSIBILITY OF SUCH DAMAGE.

# %% [code]
