# Supplementary material for: Correction to: Monitoring of ultra- and diafiltration processes by Kalman-filtered Raman measurements
Source: Anal Bioanal Chem. 2024 Feb 22;416(7):1775. doi: 10.1007/s00216-024-05168-1 (PMC10899341; doi:10.1007/s00216-024-05168-1)
Supplement: Supplementary file 3 — (zip 94 KB) [file 216_2024_5168_MOESM3_ESM.zip]

Archive with 10 entries (10 files):
- correction.tex
- sn-apacite.bst
- sn-aps.bst
- sn-basic.bst
- sn-bibliography.bib
- sn-chicago.bst
- sn-jnl.cls
- sn-mathphys.bst
- sn-nature.bst
- sn-vancouver.bst
