# Supplementary material for: Correction to: Monitoring of ultra- and diafiltration processes by Kalman-filtered Raman measurements
Source: Anal Bioanal Chem. 2024 Feb 22;416(7):1775. doi: 10.1007/s00216-024-05168-1 (PMC10899341; doi:10.1007/s00216-024-05168-1)
Supplement: Supplementary file 3 — (zip 94 KB) [file 216_2024_5168_MOESM3_ESM.zip › correction.tex]

%Version 2.1 April 2023
% See section 11 of the User Manual for version history
%

%%=======================================================%%
%% to print line numbers in the margin use lineno option %%
%%=======================================================%%

%%\documentclass[lineno,sn-basic]{sn-jnl}% Basic Springer Nature Reference Style/Chemistry Reference Style

%%======================================================%%
%% to compile with pdflatex/xelatex use pdflatex option %%
%%======================================================%%

\documentclass[sn-mathphys,Numbered]{sn-jnl}

\usepackage{graphicx}%
\usepackage{multirow}%
\usepackage{amsmath,amssymb,amsfonts}%
\usepackage{amsthm}%
\usepackage{mathrsfs}%
\usepackage[title]{appendix}%
\usepackage{xcolor}%
\usepackage{textcomp}%
\usepackage{manyfoot}%
\usepackage{booktabs}%
\usepackage{algorithm}%
\usepackage{algorithmicx}%
\usepackage{algpseudocode}%
\usepackage{listings}%
%%%%


\begin{document}

\title[Correction]{Correction to: Monitoring of ultra- and diafiltration processes by Kalman-filtered Raman measurements}

%%=============================================================%%
%% Prefix	-> \pfx{Dr}
%% GivenName	-> \fnm{Joergen W.}
%% Particle	-> \spfx{van der} -> surname prefix
%% FamilyName	-> \sur{Ploeg}
%% Suffix	-> \sfx{IV}
%% NatureName	-> \tanm{Poet Laureate} -> Title after name
%% Degrees	-> \dgr{MSc, PhD}
%% \author*[1,2]{\pfx{Dr} \fnm{Joergen W.} \spfx{van der} \sur{Ploeg} \sfx{IV} \tanm{Poet Laureate} 
%%                 \dgr{MSc, PhD}}\email{iauthor@gmail.com}
%%=============================================================%%


\author[1,2]{\fnm{Laura} \sur{Rolinger}}

\author[1]{\fnm{Jürgen} \sur{Hubbuch}}
\author*[1,3]{\fnm{Matthias} \sur{Rüdt}}\email{matthias.rudt@hes-so.ch}

\affil[1]{\orgdiv{Institute of Engineering in Life Sciences, Section IV: Biomolecular Separation Engineering}, \orgname{Karlsruhe Institute of Technology (KIT)}, \orgaddress{\street{Fritz-Haber-Weg 2}, \city{Karlsruhe}, \postcode{76131}, \country{Germany}}}

\affil[2]{\orgname{Hoffmann-La Roche AG}, \orgaddress{\city{Basel}, \country{Switzerland}}}

\affil[3]{\orgdiv{Institute of Life Technologies}, \orgname{HES-SO Valais-Wallis}, \orgaddress{\street{Rue de l'industrie 19}, \city{Sion}, \postcode{1950}, \country{Switzerland}}}

%\keywords{keyword1, Keyword2, Keyword3, Keyword4}

%%\pacs[JEL Classification]{D8, H51}

%%\pacs[MSC Classification]{35A01, 65L10, 65L12, 65L20, 65L70}

\maketitle
\vspace{-0.5cm}
\begin{center}
     Correction to: Analytical and Bioanalytical Chemistry (2023) 415: 841–854 \url{https://doi.org/10.1007/s00216-022-04477-7}
\end{center}
\vspace{1cm}

\noindent The authors regret that the sign convention in the description of the extended Kalman filter in the original publication was flawed. The state vectors $\hat{x}_1$ and $\hat{x}_2$ should have been defined as $\hat{x}_1=E(-\Delta x)$ and $\hat{x}_2=E(\frac{\kappa F}{V}\Delta t)$, respectively. Note that the sign of both state variables was changed. Consequently, a minus sign is missing in the exponential function of the transfer function for the first state estimate (Eq. 6 in the original publication), i.e.
\begin{equation}
    \mathbf{\hat{x}}_{k \vert k-1}=
\begin{bmatrix}
\hat{x}_{1,k -1 \vert k-1} \cdot e^{-\hat{x}_{2,k -1 \vert k-1}} \\
\hat{x}_{2,k -1 \vert k-1} \\
\hat{x}_{3,k-1 \vert k-1}
\end{bmatrix}
\end{equation}

Two minor notation errors shall furthermore be disclosed: $\mathbf{H}_k$ should be a row vector (defined as a column vector) and $R_k = \sigma^2_w$ is a scalar. All other equations are correctly documented and not impacted by the disclosed errors.

As an immediate consequence of the errors coming to our awareness, we reviewed the code developed for this project. We conclude that the errors were limited to the mathematical description in the paper. The code is not affected and was correctly implemented from the beginning. Therefore, all visualizations and conclusions drawn in the paper remain valid. 

For simplifying the understanding of the implemented extended Kalman filter for future readers, we are publishing a Python-based version of the code along this correction.


\section*{Acknowledgements}
We would like to thank Dr.\ Philipp Keding for his keen lecture of the original publication, for discussing the issue with us and for reviewing this correction.

\end{document}
